# Supplementary material for: An In Vitro System for Evaluating Molecular Targeted Drugs Using Lung Patient-Derived Tumor Organoids
Source: Cells. 2019 May 20;8(5):481. doi: 10.3390/cells8050481 (PMC6562414; doi:10.3390/cells8050481)
Supplement: Supplementary file 1 [file cells-08-00481-s001.zip]

Archive with 2 entries (2 files):
- Supplementary data/F-PDO_molecular targeted drugs_Supplementary Materials.docx
- Supplementary data/Video S1.wmv
